# Supplementary material for: Bioplastic biodegradability shapes microbial communities in a coastal brackish environment
Source: ISME J. 2026 Mar 13;20(1):wrag052. doi: 10.1093/ismejo/wrag052 (PMC13070388; doi:10.1093/ismejo/wrag052)
Supplement: Supplementary_materials_wrag052 [file supplementary_materials_wrag052.zip]

Archive with 2 entries (2 files):
- Pessi-et-al-2025-Suppl-Figs.docx
- Pessi-et-al-2025-Suppl-Tables.xlsx
